# Supplementary material for: Circulating inflammatory monocytes oppose microglia and contribute to cone cell death in retinitis pigmentosa
Source: PNAS Nexus. 2022 Mar 2;1(1):pgac003. doi: 10.1093/pnasnexus/pgac003 (PMC9075747; doi:10.1093/pnasnexus/pgac003)
Supplement: pgac003_Supplemental_Files [file pgac003_supplemental_files.zip]

Archive with 12 entries (12 files):
- PNASNEXUS-PNASNEXUS-2021-00163-s01.docx
- PNASNEXUS-PNASNEXUS-2021-00163-s02.docx
- PNASNEXUS-PNASNEXUS-2021-00163-s03.docx
- PNASNEXUS-PNASNEXUS-2021-00163-s04.docx
- PNASNEXUS-PNASNEXUS-2021-00163-s05.tif
- PNASNEXUS-PNASNEXUS-2021-00163-s06.tif
- PNASNEXUS-PNASNEXUS-2021-00163-s07.tif
- PNASNEXUS-PNASNEXUS-2021-00163-s08.tif
- PNASNEXUS-PNASNEXUS-2021-00163-s09.tif
- PNASNEXUS-PNASNEXUS-2021-00163-s10.tif
- PNASNEXUS-PNASNEXUS-2021-00163-s11.tif
- PNASNEXUS-PNASNEXUS-2021-00163-s12.tif
